# Supplementary material for: MJDs family members: Potential prognostic targets and immune-associated biomarkers in hepatocellular carcinoma
Source: Front Genet. 2022 Sep 9;13:965805. doi: 10.3389/fgene.2022.965805 (PMC9500549; doi:10.3389/fgene.2022.965805)
Supplement: Supplementary file 2 [file DataSheet2.ZIP]

Archive with 2 entries (2 files):
- Data sheet2/Supplement table 2.xlsx
- Data sheet2/Supplement table 3.xlsx
