# Supplementary material for: MJDs family members: Potential prognostic targets and immune-associated biomarkers in hepatocellular carcinoma
Source: Front Genet. 2022 Sep 9;13:965805. doi: 10.3389/fgene.2022.965805 (PMC9500549; doi:10.3389/fgene.2022.965805)
Supplement: Supplementary file 2 [file DataSheet2.ZIP › Data sheet2/Supplement table 2.xlsx]

## Sheet: Sheet1
Supplementary Table 2. The main databases applied to evaluate the expression and functions of MJDs family genes in the biological process in HCC
Databases	Authors	Publication date	URL		PMID
UALCAN	Chandrashekar DS. et al.	2017	http://ualcan.path.uab.edu/analysis.html		PMID:28732212
		2022			PMID: 35078134
GTEx	GTEx Consortium:	2015	https://commonfund.nih.gov/GTex		PMID: 25954001
cBioPortal	Cerami E. et al.	2012	http://www.cbioportal.org/		PMID: 22588877
	Jianjiong Gao. et al.	2013			PMID: 23550210
MethSurv	V. Modhukur. et al.	2017	https://biit.cs.ut.ee/methsurv/		PMID: 29264942
Kaplan–Meier plotter	András Lánczky. et al.	2021	http://kmplot.com/analysis/		PMID: 34309564
GSCALite	Liu CJ. et al.	2018	http://bioinfo.life.hust.edu.cn/web/GSCALite/		PMID: 29790900
TIMER	Li T. et al.	2017	https:// cistrome.shinyapps.io/timer/		PMID: 29092952
TIMER2.0	Li T. et al.	2020	http://timer.cistrome.org/		PMID: 32442275
TISIDB	Ru B. et al.	2019	http://cis.hku.hk/TISIDB/index.php		PMID: 30903160
HPA	Uhlen M. et al.	2017	http://www.proteinatlas.org/		PMID: 28818916
LinkedOmics	Suhas V Vasaikar. et al.	2018	http://www.linkedomics.org/login.php		PMID: 29136207
