# Supplementary material for: MJDs family members: Potential prognostic targets and immune-associated biomarkers in hepatocellular carcinoma
Source: Front Genet. 2022 Sep 9;13:965805. doi: 10.3389/fgene.2022.965805 (PMC9500549; doi:10.3389/fgene.2022.965805)
Supplement: Supplementary file 2 [file DataSheet2.ZIP › Data sheet2/Supplement table 3.xlsx]

## Sheet: Sheet1
ATXN3	HL-7702	MHCC-97H	HepG2	PLC/PRF/5	Huh7	LM-3
	1	0.543754	0.310668	0.405601	1.98533	0.459315
	1	0.49516	0.29813	0.445814	2.01962	0.434666
	1	0.510361	0.324125	0.415221	2.05299	0.498789
JOSD1	HL-7702	MHCC-97H	HepG2	PLC/PRF/5	Huh7	LM-3
	1	2.38965	0.37752	0.702017	2.09843	0.566474
	1	1.98977	0.341117	0.608553	1.80775	0.526259
	1	2.0482	0.349043	0.61834	1.82357	0.564965
JOSD2	HL-7702	MHCC-97H	HepG2	PLC/PRF/5	Huh7	LM-3
	1	5.95353	0.580081	0.600035	2.44813	2.56114
	1	5.92731	0.469804	0.571693	2.14705	2.578
	1	6.1963	0.696553	1.24206	2.46901	2.5139
